# Supplementary material for: Whole genome sequence data of Stenotrophomonas maltophilia SCAID WND1-2022 (370)
Source: Data Brief. 2022 Oct 26;45:108694. doi: 10.1016/j.dib.2022.108694 (PMC9679662; doi:10.1016/j.dib.2022.108694)
Supplement: Supplementary file 1 [file mmc1.xlsx]

## Sheet: Antibiogram
Supplementary Table. Antibiogram of Stenotrophomonas maltophilia SCAID WND1-2022 (370)
antibiotic	resistance_phenotype	measurement, mm
amoxicillin	resistant	6
ceftriaxone	resistant	12
gentamicin	susceptible	28
tobramycin	susceptible	35
cefazolin	resistant	6
oxacillin	resistant	6
meropenem	susceptible	17
erythromycin	susceptible	26
azithromycin	susceptible	30
cefepime	resistant	6
carbenicillin	resistant	16
ampicillin	resistant	6
amikacin	susceptible	29
clindamycin	resistant	13
levofloxacin	susceptible	36

## Sheet: Virulence and resistance gene
	Supplementary Table. Virulence and drug resistance genes found on the chromosome (CP102942.1) and the plasmid (CP102943.1) of Stenotrophomonas maltophilia SCAID WND1-2022 (370)
	Accession	Replicon	Locus tag	Start	End	Gene name	Within GI	Annotation	General function	Vir/DR
	CP102942.1	Chromosome	NW343_00355	84523	85621	.	no	beta-lactamase family protein; Beta-lactamase class C-like and penicillin binding proteins (PBPs) superfamily	beta-Lactamase	DR
	CP102942.1	Chromosome	NW343_00570	136427	137876	ntrC	no	nitrogen regulation protein NR(I); two-component response regulator [Flagella (VF0273)	Motility	Vir
	CP102942.1	Chromosome	NW343_00815	186609	187602	wbpK	no	NAD-dependent epimerase/dehydratase family protein; NAD-dependent epimerase/dehydratase [LPS (VF0085)	Immune modulation	Vir
	CP102942.1	Chromosome	NW343_01320	293232	294129	.	no	ABC transporter ATP-binding protein; Efflux ABC transporter, ATP-binding protein	Efflux pump	DR
	CP102942.1	Chromosome	NW343_01325	294125	294908	.	no	ABC transporter permease; Efflux ABC transporter, permease protein	Efflux pump	DR
	CP102942.1	Chromosome	NW343_01385	304382	305816	algW	no	Do family serine endopeptidase; Alginate	Biofilm formation	Vir
	CP102942.1	Chromosome	NW343_01485	323999	326342	algC	no	phosphomannomutase/phosphoglucomutase; phosphomannomutase AlgC [Alginate (VF0091)	Biofilm formation	Vir
	CP102942.1	Chromosome	NW343_01530	336194	336995	crc	no	exodeoxyribonuclease III; catabolite repression control protein [Type IV pili (VF0082)	Adherence	Vir
	CP102942.1	Chromosome	NW343_01535	336991	338365	.	no	MFS transporter; transporter [Pyochelin (VF0095)	Siderophores and iron uptake systems	Vir
	CP102942.1	Chromosome	NW343_01830	402706	404260	.	no	beta-lactamase family protein; Beta-lactamase class C-like and penicillin binding proteins (PBPs) superfamily / DUF3471 domain	beta-Lactamase	DR
	CP102942.1	Chromosome	NW343_02075	453444	454623	.	no	beta-lactamase family protein; Beta-lactamase class C-like and penicillin binding proteins (PBPs) superfamily	beta-Lactamase	DR
	CP102942.1	Chromosome	NW343_02255	494666	495605	motB	no	flagellar motor protein MotB; flagellar motor protein [Flagella (VF0273)	Motility	Vir
	CP102942.1	Chromosome	NW343_02260	495608	496463	motA	no	flagellar motor stator protein MotA; flagellar motor protein [Flagella (VF0273)	Motility	Vir
	CP102942.1	Chromosome	NW343_02345	510534	511446	.	no	MBL fold metallo-hydrolase; Metallo-beta-lactamase superfamily protein	beta-Lactamase	DR
	CP102942.1	Chromosome	NW343_02400	521272	522010	msrA	no	peptide-methionine (S)-S-oxide reductase MsrA; trifunctional thioredoxin/methionine sulfoxide reductase A/B protein [MsrAB (VF0456)	Stress survival	Vir
	CP102942.1	Chromosome	NW343_02525	553825	555085	ctrD	yes	ABC transporter ATP-binding protein; capsule polysaccharide export ATP-binding protein CtrD [Capsule (VF0079)	Immune modulation	Vir
	CP102942.1	Chromosome	NW343_02535	557105	560792	wabG	yes	glycosyltransferase; Glucuronic acid transferase	Biofilm formation	Vir
	CP102942.1	Chromosome	NW343_02540	560985	562026	gmd	yes	GDP-mannose 4,6-dehydratase; GDP sugar epimerase/dehydratase [Capsule I (VF0436)	Immune modulation	Vir
	CP102942.1	Chromosome	NW343_02580	569397	570801	algA	yes	mannose-1-phosphate guanylyltransferase/mannose-6-phosphate isomerase; phosphomannose isomerase / guanosine 5'-diphospho-D-mannose pyrophosphorylase [Alginate (VF0091)	Biofilm formation	Vir
	CP102942.1	Chromosome	NW343_02760	613547	620729	bimA	no	ESPR-type extended signal peptide-containing protein; bacterial autotransporter mediating actin tail formation [BimA (VF0427)	Motility	Vir
	CP102942.1	Chromosome	NW343_02775	624662	625883	pilR	no	type II secretion system F family protein; type IV pilus biosynthesis protein PilR [Type IV pili (VF0431)	Adherence	Vir
	CP102942.1	Chromosome	NW343_02800	627924	628788	xcpX	no	general secretion pathway protein GspK; general secretion pathway protein K [Xcp secretion system (VF0084)	Effector delivery system	Vir
	CP102942.1	Chromosome	NW343_02820	631411	633613	gspD	no	type II secretion system secretin GspD; Type III secretion system protein BsaO [Bsa T3SS (VF0428)	Effector delivery system	Vir
	CP102942.1	Chromosome	NW343_02850	638653	639382	afaB	no	molecular chaperone; Afa operon chaperone protein AfaB [UPEC]	Stress survival	Vir
	CP102942.1	Chromosome	NW343_02855	639468	642039	afaC	no	fimbrial biogenesis outer membrane usher protein; Afa operon usher protein AfaC [UPEC]	Stress survival	Vir
	CP102942.1	Chromosome	NW343_02860	642029	643064	MrkD	no	type 1 fimbrial protein; Fimbrial protein	Biofilm formation	Vir
	CP102942.1	Chromosome	NW343_02870	644478	646680	wbpI	no	cyclic di-GMP-binding regulatory protein BcsB; UDP-2,3-diacetamido-2,3-dideoxy-D-glucuronate 2-epimeras [LPS (VF0085)	Immune modulation	Vir
	CP102942.1	Chromosome	NW343_03000	674085	674589	FocG	no	type 1 fimbrial protein; Adhesion to renal epithelial cells and endothelial cells of the bladder and kidneys [UPEC]	Adherence	Vir
	CP102942.1	Chromosome	NW343_03005	674893	676861	.	no	acyltransferase; acetyltransferase [LPS (VF0085)	Immune modulation	Vir
	CP102942.1	Chromosome	NW343_03120	700490	701402	lpxC	no	UDP-3-O-acyl-N-acetylglucosamine deacetylase; UDP-3-O-[3-hydroxymyristoyl] N-acetylglucosamine deacetylase [Capsule I (VF0436)	Immune modulation	Vir
	CP102942.1	Chromosome	NW343_03300	743272	745480	tbpA	no	TonB-dependent hemoglobin/transferrin/lactoferrin family receptor; transferrin-binding protein A [Tbp (VF0046)	Siderophores and iron uptake systems	Vir
	CP102942.1	Chromosome	NW343_03970	878256	879648	phzC1	no	3-deoxy-7-phosphoheptulonate synthase class II; phenazine biosynthesis protein PhzC [Pyocyanin (VF0100)	Invasion and survival in host	Vir
	CP102942.1	Chromosome	NW343_04075	902147	903356	kbl	no	glycine C-acetyltransferase; acyl-CoA transferase [Capsule I (VF0436)	Immune modulation	Vir
	CP102942.1	Chromosome	NW343_04630	996853	997558	pppA	no	protein phosphatase 2C domain-containing protein; Pseudomonas protein phosphatase PppA [HSI-I (VF0334)	Effector delivery system	Vir
	CP102942.1	Chromosome	NW343_04650	1002006	1003053	rfaF	no	glycosyltransferase; lipopolysaccharide heptosyltransferase II [LOS (VF0078)	Immune modulation	Vir
	CP102942.1	Chromosome	NW343_04675	1005451	1005769	sugE	no	quaternary ammonium compound efflux SMR transporter SugE; small multidrug resistance family (SMR) protein	Multidrug resistance	DR
	CP102942.1	Chromosome	NW343_05005	1100359	1101622	fabF	no	beta-ketoacyl-ACP synthase II; capsular polysaccharide biosynthesis fatty acid synthase [Capsule I (VF0436)	Immune modulation	Vir
	CP102942.1	Chromosome	NW343_05010	1101836	1103201	phzE1	no	aminodeoxychorismate synthase component I; phenazine biosynthesis protein PhzE [Pyocyanin (VF0100)	Invasion and survival in host	Vir
	CP102942.1	Chromosome	NW343_05030	1105999	1106353	pilZ	no	PilZ domain-containing protein; type 4 fimbrial biogenesis protein PilZ [Type IV pili (VF0082)	Adherence	Vir
	CP102942.1	Chromosome	NW343_05435	1181524	1182946	rpoN	no	RNA polymerase factor sigma-54; RNA polymerase factor sigma-54 [Type IV pili (VF0082)	Adherence	Vir
	CP102942.1	Chromosome	NW343_05530	1197119	1197830	wcbM	no	nucleotidyltransferase family protein; D-glycero-d-manno-heptose 1-phosphate guanosyltransferase [Capsule I (VF0436)	Immune modulation	Vir
	CP102942.1	Chromosome	NW343_05595	1209133	1211554	Iha	no	TonB-dependent receptor; Iron-regulated-gene-homologue adhesion, bifunctional enterobactin receptor/adhesin protein [UPEC]	Siderophores and iron uptake systems	Vir
	CP102942.1	Chromosome	NW343_05710	1229835	1230707	phzF1	no	PhzF family phenazine biosynthesis protein; phenazine biosynthesis protein PhzF, isomerase [Pyocyanin (VF0100)	Invasion and survival in host	Vir
	CP102942.1	Chromosome	NW343_05995	1296163	1296904	virG	no	response regulator; response regulator VirG [T6SS-1 (VF0429)	Effector delivery system	Vir
	CP102942.1	Chromosome	NW343_06070	1310674	1312867	fptA	no	TonB-dependent siderophore receptor; Fe(III)-pyochelin receptor precursor [Pyochelin (VF0095)	Siderophores and iron uptake systems	Vir
	CP102942.1	Chromosome	NW343_06160	1333600	1334242	bspR2	no	response regulator transcription factor; N-acyl-homoserine lactone dependent regulatory protein [Quorum-sensing (VF0433)	Biofilm formation	Vir
	CP102942.1	Chromosome	NW343_06490	1401338	1402799	.	no	MATE family efflux transporter; Na+-driven multidrug efflux pump	Efflux pump	DR
	CP102942.1	Chromosome	NW343_06510	1404267	1405779	katA	no	catalase [KatA (VF0454)	Stress survival	Vir
	CP102942.1	Chromosome	NW343_06930	1484314	1485991	exlB	no	ShlB/FhaC/HecB family hemolysin secretion/activation protein; hemolysin activator protein [Exolysin (VF0582)	Effector delivery system	Vir
	CP102942.1	Chromosome	NW343_06935	1486012	1487656	exlA	no	filamentous hemagglutinin N-terminal domain-containing protein; hemolysin [Exolysin (VF0582)	Effector delivery system	Vir
	CP102942.1	Chromosome	NW343_07025	1513234	1514362	.	yes	ABC transporter permease; Efflux ABC transporter, permease protein	Efflux pump	DR
	CP102942.1	Chromosome	NW343_07030	1514358	1515546	.	yes	ABC transporter permease; Domain of unknown function / Efflux ABC transporter, permease protein	Efflux pump	DR
	CP102942.1	Chromosome	NW343_07035	1515530	1516544		yes	efflux RND transporter periplasmic adaptor subunit; HlyD family secretion protein	Effector delivery system	Vir
	CP102942.1	Chromosome	NW343_07040	1516536	1517937	.	yes	TolC family protein; Efflux transport system, outer membrane factor (OMF) lipoprotein	Efflux pump	DR
	CP102942.1	Chromosome	NW343_07080	1523189	1524590	pvdH	no	aminotransferase class III-fold pyridoxal phosphate-dependent enzyme; diaminobutyrate-2-oxoglutarate aminotransferase PvdH [Pyoverdine (VF0094)	Invasion and survival in host	Vir
	CP102942.1	Chromosome	NW343_07090	1525544	1526747	wbpE	no	DegT/DnrJ/EryC1/StrS family aminotransferase; UDP-2-acetamido-2-deoxy-3-oxo-D-glucuronate aminotransferase [LPS (VF0085)	Immune modulation	Vir
	CP102942.1	Chromosome	NW343_07135	1534065	1536315	IroN	no	TonB-dependent siderophore receptor; Siderophore receptor, use of Fe ions obtained from the body host [UPEC, NMEC, SEPEC APEC]	Siderophores and iron uptake systems	Vir
	CP102942.1	Chromosome	NW343_07220	1556883	1558038	.	no	HlyD family secretion protein; Membrane fusion component of MSF-type tripartite multidrug efflux system	Efflux pump	DR
	CP102942.1	Chromosome	NW343_07225	1558048	1559722	.	no	MFS transporter; Inner-membrane proton/drug antiporter (MSF type) of tripartite multidrug efflux system	Efflux pump	DR
	CP102942.1	Chromosome	NW343_07335	1583853	1585413	.	no	serine hydrolase; Beta-lactamase class C-like and penicillin binding proteins (PBPs) superfamily / DUF3471 domain	beta-Lactamase	DR
	CP102942.1	Chromosome	NW343_07340	1585612	1587445	smrA	no	multidrug efflux ABC transporter SmrA; Efflux ABC transporter, permease/ATP-binding protein	Efflux pump	DR
	CP102942.1	Chromosome	NW343_07340	1585612	1587445	smrA	no	multidrug efflux ABC transporter SmrA; ABC transporter ATP-binding protein [Pyochelin (VF0095)	Siderophores and iron uptake systems	Vir
	CP102942.1	Chromosome	NW343_07350	1588745	1589741	algL	no	polysaccharide lyase; poly(beta-d-mannuronate) lyase precursor AlgL [Alginate (VF0091)	Biofilm formation	Vir
	CP102942.1	Chromosome	NW343_07460	1614030	1615389	rseP	no	RIP metalloprotease RseP; metalloprotease protease [Alginate (VF0091)	Biofilm formation	Vir
	CP102942.1	Chromosome	NW343_07600	1647017	1648511	emrC	no	multidrug efflux transporter outer membrane subunit EmrC; Outer membrane factor (OMF) lipoprotein associated wth EmrAB-OMF efflux system	Efflux pump	DR
	CP102942.1	Chromosome	NW343_07605	1648522	1649704	emrA	no	multidrug efflux MFS transporter periplasmic adaptor subunit EmrA; Multidrug efflux system EmrAB-OMF, membrane fusion component EmrA	Efflux pump	DR
	CP102942.1	Chromosome	NW343_07610	1649711	1651298	emrB	no	multidrug efflux MFS transporter permease subunit EmrB; Multidrug efflux system EmrAB-OMF, inner-membrane proton/drug antiporter EmrB (MFS type)	Efflux pump	DR
	CP102942.1	Chromosome	NW343_07660	1658504	1659935	.	no	TolC family protein; efflux transport system, outer membrane factor (OMF) lipoprotein	Efflux pump	DR
	CP102942.1	Chromosome	NW343_07665	1659940	1661890	tagT	no	MacB family efflux pump subunit; type six secretion associated protein TagT, ATP-binding component of ABC transporter [HSI-I (VF0334)	Effector delivery system	Vir
	CP102942.1	Chromosome	NW343_07665	1659940	1661890	macB	no	MacB family efflux pump subunit; Macrolide export ATP-binding/permease protein MacB	Efflux pump	DR
	CP102942.1	Chromosome	NW343_07670	1661886	1663131	macA	no	efflux RND transporter periplasmic adaptor subunit; Macrolide-specific efflux protein MacA	Efflux pump	DR
	CP102942.1	Chromosome	NW343_07885	1710587	1711724	potA	no	polyamine ABC transporter ATP-binding protein; iron(III) ABC transporter, ATP-binding protein [FbpABC (VF0272)	Siderophores and iron uptake systems	Vir
	CP102942.1	Chromosome	NW343_07950	1723210	1724134	.	no	ABC transporter ATP-binding protein; Efflux ABC transporter, ATP-binding protein	Efflux pump	DR
	CP102942.1	Chromosome	NW343_07955	1724130	1725243	.	no	ABC transporter permease; Domain of unknown function / Efflux ABC transporter, permease protein	Efflux pump	DR
	CP102942.1	Chromosome	NW343_08075	1747019	1748189	pilW	no	PilW family protein; type IV fimbrial biogenesis protein PilW [Type IV pili (VF0082)	Adherence	Vir
	CP102942.1	Chromosome	NW343_08085	1748725	1752514	pilY1	no	PilC/PilY family type IV pilus protein; type 4 fimbrial biogenesis protein PilY1 [Type IV pili (VF0082)	Adherence	Vir
	CP102942.1	Chromosome	NW343_08090	1752527	1752953	pilV	no	type IV pilin protein; type IV pilus minor pilin PilV [Type IV pili (VF0075)	Adherence	Vir
	CP102942.1	Chromosome	NW343_08175	1764863	1766612	msbA	no	lipid A export permease/ATP-binding protein MsbA; pyoverdine biosynthesis protein PvdE [Pyoverdine (VF0094)	Siderophores and iron uptake systems	Vir
	CP102942.1	Chromosome	NW343_08225	1774976	1776440	.	no	efflux transporter outer membrane subunit; Efflux transport system, outer membrane factor (OMF) lipoprotein	Efflux pump	DR
	CP102942.1	Chromosome	NW343_08415	1800767	1802054	wbpA	no	nucleotide sugar dehydrogenase; UDP-N-acetyl-d-glucosamine 6-dehydrogenase [LPS (VF0085)	Immune modulation	Vir
	CP102942.1	Chromosome	NW343_08690	1855126	1855642	fpvI	no	sigma-70 family RNA polymerase sigma factor; RNA polymerase sigma factor [Pyoverdine (VF0094)	Siderophores and iron uptake systems	Vir
	CP102942.1	Chromosome	NW343_08710	1861365	1863474	plcH	no	phospholipase C, phosphocholine-specific; hemolytic phospholipase C precursor [PLC (VF0092)	Exotoxin	Vir
	CP102942.1	Chromosome	NW343_08745	1871786	1873991	fpvA	no	TonB-dependent siderophore receptor; ferripyoverdine receptor FpvA [Pyoverdine (VF0094)	Siderophores and iron uptake systems	Vir
	CP102942.1	Chromosome	NW343_09095	1936665	1937697	.	no	LysR substrate-binding domain-containing protein; Probable transcription regulator protein of MDR efflux pump cluster	Efflux pump	DR
	CP102942.1	Chromosome	NW343_09110	1938930	1940154	.	no	efflux RND transporter periplasmic adaptor subunit; RND efflux system, membrane fusion protein	Efflux pump	DR
	CP102942.1	Chromosome	NW343_09115	1940266	1943437	.	no	multidrug efflux RND transporter permease subunit; RND efflux system, inner membrane transporter	Efflux pump	DR
	CP102942.1	Chromosome	NW343_09125	1944232	1945654	.	no	efflux transporter outer membrane subunit; Efflux transport system, outer membrane factor (OMF) lipoprotein	Efflux pump	DR
	CP102942.1	Chromosome	NW343_09160	1949119	1949824	lasR	no	LuxR C-terminal-related transcriptional regulator; transcriptional regulator LasR [Quorum sensing (VF0093)	Biofilm formation	Vir
	CP102942.1	Chromosome	NW343_09230	1959993	1961655	recN	no	DNA repair protein RecN; DNA repair protein RecN [RecN (VF0457)	Stress survival	Vir
	CP102942.1	Chromosome	NW343_09280	1972020	1973793	.	no	ABC transporter transmembrane domain-containing protein; Efflux ABC transporter, permease/ATP-binding protein	Efflux pump	DR
	CP102942.1	Chromosome	NW343_09345	1989372	1991442	fimX	no	EAL domain-containing protein [Type IV pili (VF0082)	Adherence	Vir
	CP102942.1	Chromosome	NW343_09420	2006125	2007277	.	no	MexH family multidrug efflux RND transporter periplasmic adaptor subunit; RND efflux system, membrane fusion protein	Efflux pump	DR
	CP102942.1	Chromosome	NW343_09425	2007333	2010795	.	no	efflux RND transporter permease subunit; RND efflux system, inner membrane transporter	Efflux pump	DR
	CP102942.1	Chromosome	NW343_09495	2024534	2025524	wbpL	no	glycosyltransferase family 4 protein; glycosyltransferase WbpL [LPS (VF0085)	Immune modulation	Vir
	CP102942.1	Chromosome	NW343_09500	2025527	2027441	FlmA	no	polysaccharide biosynthesis protein; Virulence associated plasmid protein	Siderophores and iron uptake systems	Vir
	CP102942.1	Chromosome	NW343_09535	2035110	2035896	pilW	no	tetratricopeptide repeat protein; type IV fimbrial biogenesis and twitching motility protein PilW [Type IV pili (VF0075)	Adherence	Vir
	CP102942.1	Chromosome	NW343_09570	2041803	2042619	chpD	no	AraC family transcriptional regulator; probable transcriptional regulator [Type IV pili (VF0082)	Adherence	Vir
	CP102942.1	Chromosome	NW343_09940	2117099	2117675	chpB	no	chemotaxis protein CheB; probable methylesterase [Type IV pili (VF0082)	Adherence	Vir
	CP102942.1	Chromosome	NW343_09975	2122243	2122942	exsA	no	AraC family transcriptional regulator; type III secretion system regulatory protein ExsA [TTSS (VF0083)	Effector delivery system	Vir
	CP102942.1	Chromosome	NW343_10040	2136493	2137096	hisH	no	imidazole glycerol phosphate synthase subunit HisH; imidazole glycerol phosphate synthase subunit HisH [LPS (VF0085)	Immune modulation	Vir
	CP102942.1	Chromosome	NW343_10050	2137820	2138597	hisF	no	imidazole glycerol phosphate synthase subunit HisF; imidazole glycerol phosphate synthase subunit HisF [LPS (VF0085)	Immune modulation	Vir
	CP102942.1	Chromosome	NW343_10225	2181861	2183007	.	no	efflux RND transporter periplasmic adaptor subunit; RND efflux system, membrane fusion protein	Efflux pump	DR
	CP102942.1	Chromosome	NW343_10230	2183043	2186193	.	no	multidrug efflux RND transporter permease subunit; RND efflux system, inner membrane transporter	Efflux pump	DR
	CP102942.1	Chromosome	NW343_10230	2183043	2186193	mtrD	no	multidrug efflux RND transporter permease subunit; multiple transferable resistance system protein MtrD [MtrCDE (VF0451)	Efflux pump	DR
	CP102942.1	Chromosome	NW343_10275	2191448	2193314	IuC	no	ferrous iron transporter B; Siderophore, acquisition of Fe2 + / 3 + in the host system [UPEC, APEC, Shigella]	Siderophores and iron uptake systems	Vir
	CP102942.1	Chromosome	NW343_10425	2238266	2239340	.	no	chemotaxis response regulator protein-glutamate methylesterase; chemotaxis-specific methylesterase [Flagella (VF0273)	Motility	Vir
	CP102942.1	Chromosome	NW343_10435	2239929	2240799	pilK	no	chemotaxis protein CheR; methyltransferase PilK [Type IV pili (VF0082)	Adherence	Vir
	CP102942.1	Chromosome	NW343_10455	2246915	2247407	.	no	chemotaxis protein CheW; purine-binding chemotaxis protein [Flagella (VF0273)	Motility	Vir
	CP102942.1	Chromosome	NW343_10495	2255981	2256998	motD	no	flagellar motor protein MotD; type VI secretion system protein DotU [HSI-I (VF0334)	Effector delivery system	Vir
	CP102942.1	Chromosome	NW343_10500	2256999	2257740	motC	no	flagellar motor protein; flagellar motor protein [Flagella (VF0273)	Motility	Vir
	CP102942.1	Chromosome	NW343_10505	2257843	2259676	.	no	chemotaxis protein CheA; two-component sensor [Flagella (VF0273)	Motility	Vir
	CP102942.1	Chromosome	NW343_10515	2260283	2260676	cheY	no	chemotaxis response regulator CheY; chemotaxis protein CheY [Flagella (VF0273)	Motility	Vir
	CP102942.1	Chromosome	NW343_10520	2260733	2261477	fliA	no	RNA polymerase sigma factor FliA; flagellar biosynthesis sigma factor FliA [Flagella (VF0273)	Motility	Vir
	CP102942.1	Chromosome	NW343_10525	2261473	2262361	fleN	no	P-loop NTPase; flagellar synthesis regulator FleN [Flagella (VF0273)	Motility	Vir
	CP102942.1	Chromosome	NW343_10530	2262347	2263964	flhF	no	flagellar biosynthesis protein FlhF; flagellar biosynthesis protein FlhF [Flagella (VF0273)	Motility	Vir
	CP102942.1	Chromosome	NW343_10535	2264109	2266170	flhA	no	flagellar biosynthesis protein FlhA; type III secretion system protein PcrD [TTSS (VF0083)	Effector delivery system	Vir
	CP102942.1	Chromosome	NW343_10540	2266214	2267345	flhB	no	flagellar biosynthesis protein FlhB; type III secretion system protein PscU [TTSS (VF0083)	Effector delivery system	Vir
	CP102942.1	Chromosome	NW343_10545	2267502	2269638	cdpA	no	bifunctional diguanylate cyclase/phosphodiesterase; cyclic di-GMP phosphodiesterase [CdpA (VF0432)	Biofilm formation	Vir
	CP102942.1	Chromosome	NW343_10550	2269912	2270704	fliR	no	flagellar biosynthetic protein FliR; flagellar biosynthetic protein FliR [Flagella (VF0273)	Motility	Vir
	CP102942.1	Chromosome	NW343_10560	2271047	2271827	fliP	no	flagellar type III secretion system pore protein FliP; type III secretion system protein PscR [TTSS (VF0083)	Effector delivery system	Vir
	CP102942.1	Chromosome	NW343_10570	2272244	2272580	fliN	no	flagellar motor switch protein FliN; flagellar motor switch protein FliN [Flagella (VF0273)	Motility	Vir
	CP102942.1	Chromosome	NW343_10575	2272576	2273581	fliM	no	flagellar motor switch protein FliM; flagellar motor switch protein FliM [Flagella (VF0273)	Motility	Vir
	CP102942.1	Chromosome	NW343_10580	2273591	2274107	fliL	no	flagellar basal body-associated FliL family protein; flagellar basal body protein FliL [Flagella (VF0273)	Motility	Vir
	CP102942.1	Chromosome	NW343_10585	2274300	2275446	fliK	no	flagellar hook-length control protein FliK; flagellar hook-length control protein FliK [Flagella (VF0273)	Motility	Vir
	CP102942.1	Chromosome	NW343_10595	2275916	2277302	pscN	no	FliI/YscN family ATPase; type III secretion system ATPase PscN [TTSS (VF0083)	Effector delivery system	Vir
	CP102942.1	Chromosome	NW343_10600	2277298	2277940	fliH	no	FliH/SctL family protein; flagellar assembly protein H [Flagella (VF0273)	Motility	Vir
	CP102942.1	Chromosome	NW343_10605	2277936	2278923	fliG	no	flagellar motor switch protein G [Flagella (VF0273)	Motility	Vir
	CP102942.1	Chromosome	NW343_10610	2278930	2280577	fliF	no	flagellar basal-body MS-ring/collar protein FliF; flagellar M-ring protein FliF [Flagella (VF0273)	Motility	Vir
	CP102942.1	Chromosome	NW343_10615	2280590	2280956	fliE	no	flagellar hook-basal body complex protein FliE; flagellar hook-basal body complex protein FliE [Flagella (VF0273)	Motility	Vir
	CP102942.1	Chromosome	NW343_10630	2284172	2285678	fleQ	no	sigma-54 dependent transcriptional regulator; transcriptional regulator FleQ [Flagella (VF0273)	Motility	Vir
	CP102942.1	Chromosome	NW343_10645	2287914	2288547	bprB	no	two-component response regulator transcription factor [Bsa T3SS (VF0428)	Effector delivery system	Vir
	CP102942.1	Chromosome	NW343_10660	2289504	2289921	fliS	no	flagellar export chaperone FliS; flagellar protein FliS [Flagella (VF0273)	Motility	Vir
	CP102942.1	Chromosome	NW343_10665	2290049	2291468	fliD	no	flagellar filament capping protein FliD; flagellar capping protein FliD [Flagella (VF0273)	Motility	Vir
	CP102942.1	Chromosome	NW343_10670	2291947	2293192	fliC	no	flagellin; B-type flagellin [Flagella (VF0273)	Motility	Vir
	CP102942.1	Chromosome	NW343_10680	2294919	2296122	flgL	no	flagellar hook-associated protein FlgL; flagellar hook-associated protein 3 FlgL [Flagella (VF0273)	Motility	Vir
	CP102942.1	Chromosome	NW343_10685	2296118	2297999	flgK	no	flagellar hook-associated protein FlgK; flagellar hook-associated protein 1 FlgK [Flagella (VF0273)	Motility	Vir
	CP102942.1	Chromosome	NW343_10690	2298007	2299207	flgJ	no	flagellar assembly peptidoglycan hydrolase FlgJ; flagellar rod assembly protein/muramidase FlgJ [Flagella (VF0273)	Motility	Vir
	CP102942.1	Chromosome	NW343_10695	2299208	2300345	flgI	no	flagellar basal body P-ring protein FlgI [Flagella (VF0273)	Motility	Vir
	CP102942.1	Chromosome	NW343_10700	2300347	2301040	flgH	no	flagellar basal body L-ring protein FlgH; flagellar L-ring protein precursor FlgH [Flagella (VF0273)	Motility	Vir
	CP102942.1	Chromosome	NW343_10705	2301062	2301848	flgG	no	flagellar basal-body rod protein FlgG; flagellar basal-body rod protein FlgG [Flagella (VF0273)	Motility	Vir
	CP102942.1	Chromosome	NW343_10710	2301950	2302700	flgF	no	flagellar basal body rod protein FlgF; flagellar basal-body rod protein FlgF [Flagella (VF0273)	Motility	Vir
	CP102942.1	Chromosome	NW343_10715	2302732	2303956	flgE	no	flagellar hook protein FlgE; flagellar hook protein FlgE [Flagella (VF0273)	Motility	Vir
	CP102942.1	Chromosome	NW343_10720	2303988	2304672	flgD	no	flagellar hook assembly protein FlgD; flagellar basal-body rod modification protein FlgD [Flagella (VF0273)	Motility	Vir
	CP102942.1	Chromosome	NW343_10725	2304695	2305103	flgC	no	flagellar basal body rod protein FlgC; flagellar basal-body rod protein FlgC [Flagella (VF0273)	Motility	Vir
	CP102942.1	Chromosome	NW343_10730	2305106	2305502	flgB	no	flagellar basal body rod protein FlgB; flagellar basal body rod protein FlgB [Flagella (VF0273)	Motility	Vir
	CP102942.1	Chromosome	NW343_10735	2305639	2306584	.	no	chemotaxis protein; chemotaxis protein [Flagella (VF0273)	Motility	Vir
	CP102942.1	Chromosome	NW343_10740	2306881	2307538	flgA	no	flagellar basal body P-ring formation chaperone FlgA; flagellar basal body P-ring biosynthesis protein FlgA [Flagella (VF0273)	Motility	Vir
	CP102942.1	Chromosome	NW343_10925	2347581	2348343	SitB	no	heme ABC transporter ATP-binding protein; Transportation of Fe, Mn [UPEC, APEC]	Siderophores and iron uptake systems	Vir
	CP102942.1	Chromosome	NW343_11215	2397732	2398610	.	yes	heavy metal translocating P-type ATPase; Lead, cadmium, zinc and mercury transporting ATPase; Copper-translocating P-type ATPase	Heavy metal resistance	DR
	CP102942.1	Chromosome	NW343_11235	2400949	2402464	cusB	yes	efflux RND transporter periplasmic adaptor subunit; Copper/silver efflux RND transporter, membrane fusion protein CusB	Heavy metal resistance	DR
	CP102942.1	Chromosome	NW343_11240	2402460	2405601	cusA	yes	CusA/CzcA family heavy metal efflux RND transporter; Copper/silver efflux RND transporter, transmembrane protein CusA	Heavy metal resistance	DR
	CP102942.1	Chromosome	NW343_11380	2436451	2439643	czcA1	no	CusA/CzcA family heavy metal efflux RND transporter; Cobalt/zinc/cadmium efflux RND transporter, transmembrane protein CzcA	Heavy metal resistance	DR
	CP102942.1	Chromosome	NW343_11385	2439651	2440602	czcB1	no	efflux RND transporter periplasmic adaptor subunit; Cobalt/zinc/cadmium efflux RND transporter, membrane fusion protein CzcB	Heavy metal resistance	DR
	CP102942.1	Chromosome	NW343_11390	2440598	2441876	czcC1	no	TolC family protein; Cobalt/zinc/cadmium efflux RND transporter, outer membrane protein CzcC	Heavy metal resistance	DR
	CP102942.1	Chromosome	NW343_11890	2533401	2534601	.	no	beta-lactamase family protein; Beta-lactamase class C-like and penicillin binding proteins (PBPs) superfamily	beta-Lactamase	DR
	CP102942.1	Chromosome	NW343_12010	2561758	2562907	.	no	Beta-lactamase class C-like and penicillin binding proteins (PBPs) superfamily	beta-Lactamase	DR
	CP102942.1	Chromosome	NW343_12175	2600762	2602118	.	no	sigma-54 dependent transcriptional regulator; transcriptional regulator [HSI-3 (VF0944)	Effector delivery system	Vir
	CP102942.1	Chromosome	NW343_12190	2603702	2605019	fapC	no	adhesin; major amyloid subunit FapC [Fap (VF1191)	Adherence	Vir
	CP102942.1	Chromosome	NW343_12195	2605118	2605823	fapD	no	C39 family peptidase; periplasmic accessory protein FapD [Fap (VF1191)	Adherence	Vir
	CP102942.1	Chromosome	NW343_12200	2605835	2606585	fapE	no	chaprone FapE [Fap (VF1191)	Adherence	Vir
	CP102942.1	Chromosome	NW343_12205	2606631	2607924	fapF	no	transporter; outer membrane secretin FapF [Fap (VF1191)	Adherence	Vir
	CP102942.1	Chromosome	NW343_12285	2622945	2624127	macA2	no	efflux RND transporter periplasmic adaptor subunit; Macrolide-specific efflux protein MacA	Efflux pump	DR
	CP102942.1	Chromosome	NW343_12390	2643952	2644804	fpvR	no	FecR domain-containing protein; protein FpvR [Pyoverdine (VF0094)	Siderophores and iron uptake systems	Vir
	CP102942.1	Chromosome	NW343_12395	2644875	2647305	IutA	no	TonB-dependent receptor; Iron acquisition virulence factor	Siderophores and iron uptake systems	Vir
	CP102942.1	Chromosome	NW343_12400	2647400	2648273	blaL1	no	L1 family subclass B3 metallo-beta-lactamase; Subclass B3 beta-lactamase	beta-Lactamase	DR
	CP102942.1	Chromosome	NW343_12540	2673819	2676897	.	no	CusA/CzcA family heavy metal efflux RND transporter; CzcABC family efflux RND transporter, transmembrane protein	Efflux pump	DR
	CP102942.1	Chromosome	NW343_12545	2676893	2678066	.	no	efflux RND transporter periplasmic adaptor subunit; RND efflux system, membrane fusion protein	Efflux pump	DR
	CP102942.1	Chromosome	NW343_12550	2678062	2679310	.	no	TolC family protein; Efflux transport system, outer membrane factor (OMF) lipoprotein	Efflux pump	DR
	CP102942.1	Chromosome	NW343_12735	2729828	2731028	gspF	no	type II secretion system inner membrane protein GspF; general secretion pathway protein F [Xcp secretion system (VF0084)	Effector delivery system	Vir
	CP102942.1	Chromosome	NW343_12745	2732465	2734847	gspD	no	type II secretion system secretin GspD; general secretion pathway protein D [Xcp secretion system (VF0084)	Effector delivery system	Vir
	CP102942.1	Chromosome	NW343_12765	2737430	2737868	gspG	no	type II secretion system major pseudopilin GspG; general secretion pathway protein G [Xcp secretion system (VF0084)	Effector delivery system	Vir
	CP102942.1	Chromosome	NW343_12860	2759116	2759800	modB	no	molybdate ABC transporter permease subunit; iron(III) ABC transporter, permease protein [FbpABC (VF0272)	Siderophores and iron uptake systems	Vir
	CP102942.1	Chromosome	NW343_13005	2791034	2792909	fusBC1	yes	FUSC family protein; Tetrapartite efflux system, inner membrane component FusBC-like	Efflux pump	DR
	CP102942.1	Chromosome	NW343_13015	2793124	2794009	fusE1	no	biotin/lipoyl-binding protein; Tetrapartite efflux system, membrane fusion component FusE-like	Efflux pump	DR
	CP102942.1	Chromosome	NW343_13025	2795376	2795694	fusA1	no	RcnB family protein; Tetrapartite efflux system, outer membrane factor lipoprotein FusA-like	Efflux pump	DR
	CP102942.1	Chromosome	NW343_13090	2807858	2811749	pvdD	no	enterobactin synthase subunit F; pyoverdine synthetase D [Pyoverdine (VF0094)	Siderophores and iron uptake systems	Vir
	CP102942.1	Chromosome	NW343_13100	2812002	2812635	EntB	no	isochorismatase family protein; Virulence associated siderophore	Siderophores and iron uptake systems	Vir
	CP102942.1	Chromosome	NW343_13105	2812634	2814287	Irp	no	AMP-binding protein; Yersiniabactin synthesis [NMEC]	Siderophores and iron uptake systems	Vir
	CP102942.1	Chromosome	NW343_13110	2814283	2815477	pchA	no	isochorismate synthase; salicylate biosynthesis isochorismate synthase PchA [Pyochelin (VF0095)	Siderophores and iron uptake systems	Vir
	CP102942.1	Chromosome	NW343_13555	2917450	2918404	pchR	no	AraC family transcriptional regulator; transcriptional regulator PchR [Pyochelin (VF0095)	Siderophores and iron uptake systems	Vir
	CP102942.1	Chromosome	NW343_13600	2929373	2930279	ptxR	no	LysR family transcriptional regulator; transcriptional regulator PtxR [Pyoverdine (VF0094)	Siderophores and iron uptake systems	Vir
	CP102942.1	Chromosome	NW343_14260	3062597	3063851	Omp	yes	DUF2254 domain-containing protein; Enable intracellular survival, evasion from the body’s defense, membrane protein [UPEC, NMEC]	Invasion and survival in host	Vir
	CP102942.1	Chromosome	NW343_14415	3097658	3099095	.	no	beta-lactamase family protein; Beta-lactamase class C-like and penicillin binding proteins (PBPs) superfamily	beta-Lactamase	DR
	CP102942.1	Chromosome	NW343_14465	3106947	3107832	.	no	LysR family transcriptional regulator; transcriptional regulator [Pyoverdine (VF0094)	Siderophores and iron uptake systems	Vir
	CP102942.1	Chromosome	NW343_14510	3115615	3117046	.	no	beta-lactamase family protein; Beta-lactamase class C-like and penicillin binding proteins (PBPs) superfamily	beta-Lactamase	DR
	CP102942.1	Chromosome	NW343_14680	3157418	3158717	.	no	efflux RND transporter periplasmic adaptor subunit; RND efflux system, membrane fusion protein	Efflux pump	DR
	CP102942.1	Chromosome	NW343_14685	3158732	3161906	.	no	multidrug efflux RND transporter permease subunit; RND efflux system, inner membrane transporter	Efflux pump	DR
	CP102942.1	Chromosome	NW343_14735	3171919	3173269	algD	no	UDP-glucose/GDP-mannose dehydrogenase family protein; GDP-mannose 6-dehydrogenase AlgD [Alginate (VF0091)	Biofilm formation	Vir
	CP102942.1	Chromosome	NW343_14760	3175917	3176793	.	no	ABC transporter ATP-binding protein; Efflux ABC transporter, ATP-binding protein	Efflux pump	DR
	CP102942.1	Chromosome	NW343_14850	3199017	3200961	asnB	no	asparagine synthase (glutamine-hydrolyzing); phenazine-modifying enzyme [Pyocyanin (VF0100)	Siderophores and iron uptake systems	Vir
	CP102942.1	Chromosome	NW343_14945	3216045	3217917	.	no	ABC transporter ATP-binding protein/permease; Efflux ABC transporter, permease/ATP-binding protein	Efflux pump	DR
	CP102942.1	Chromosome	NW343_15125	3258673	3259801	cflA1	no	MFS transporter; Multidrug resistance transporter, Bcr/CflA family	Efflux pump	DR
	CP102942.1	Chromosome	NW343_15415	3317771	3318512	phbB	no	acetoacetyl-CoA reductase; capsular polysaccharide biosynthesis dehydrogenase/reductase [Capsule I (VF0436)	Immune modulation	Vir
	CP102942.1	Chromosome	NW343_15470	3330875	3332768	pvdO	no	formylglycine-generating enzyme family protein; pyoverdine biosynthesis protein PvdO [Pyoverdine (VF0094)	Siderophores and iron uptake systems	Vir
	CP102942.1	Chromosome	NW343_15605	3356047	3356380	.	no	SMR family transporter; small multidrug resistance family (SMR) protein	Multidrug resistance	DR
	CP102942.1	Chromosome	NW343_15860	3403806	3404952	waaG	no	glycosyltransferase family 4 protein; B-band O-antigen polymerase [LPS (VF0085)	Immune modulation	Vir
	CP102942.1	Chromosome	NW343_15930	3416412	3418473	fimV	no	fimbrial protein FimV; polar peptidoglycan-binding protein involved in type IV pilus assembly [Type IV pili (VF0082)	Adherence	Vir
	CP102942.1	Chromosome	NW343_16280	3500183	3501254	.	no	beta-lactamase family protein; Beta-lactamase class C-like and penicillin binding proteins (PBPs) superfamily	beta-Lactamase	DR
	CP102942.1	Chromosome	NW343_16550	3553255	3554791	mucD	no	DegQ family serine endoprotease; serine protease MucD precursor [Alginate (VF0091)	Biofilm formation	Vir
	CP102942.1	Chromosome	NW343_16560	3555743	3556364	rpoE	no	RNA polymerase sigma factor RpoE; alginate biosynthesis protein AlgZ/FimS [Alginate (VF0091)	Biofilm formation	Vir
	CP102942.1	Chromosome	NW343_16630	3571893	3573543	IbeC	no	phosphoethanolamine transferase; Cell invasion into the host tissues, invasin of brain endothelial cells [NMEC, SEPEC, APEC]	Invasion and survival in host	Vir
	CP102942.1	Chromosome	NW343_16650	3577906	3579133	cflA2	no	multidrug effflux MFS transporter, Bcr/CflA family	Efflux pump	DR
	CP102942.1	Chromosome	NW343_16745	3599680	3600052	pilH	no	twitching motility response regulator PilH; twitching motility protein PilH [Type IV pili (VF0082)	Adherence	Vir
	CP102942.1	Chromosome	NW343_16820	3620406	3621006	pdxH	no	pyridoxamine 5'-phosphate oxidase; phenazine biosynthesis protein PhzG, pyridoxamine 5'-phosphate oxidase [Pyocyanin (VF0100)	Siderophores and iron uptake systems	Vir
	CP102942.1	Chromosome	NW343_16995	3663859	3665260	.	no	beta-lactamase family protein; Beta-lactamase class C-like and penicillin binding proteins (PBPs) superfamily	beta-Lactamase	DR
	CP102942.1	Chromosome	NW343_17070	3677230	3677695	chpC	no	chemotaxis protein CheW; probable chemotaxis protein [Type IV pili (VF0082)	Adherence	Vir
	CP102942.1	Chromosome	NW343_17080	3679003	3685681	chpA	no	Hpt domain-containing protein; still frameshift probable component of chemotactic signal transduction system [Type IV pili (VF0082)	Adherence	Vir
	CP102942.1	Chromosome	NW343_17085	3685781	3687818	pilJ	no	methyl-accepting chemotaxis protein; twitching motility protein PilJ [Type IV pili (VF0082)	Adherence	Vir
	CP102942.1	Chromosome	NW343_17090	3687859	3688390	pilI	no	chemotaxis protein CheW; twitching motility protein PilI [Type IV pili (VF0082)	Adherence	Vir
	CP102942.1	Chromosome	NW343_17100	3688770	3689172	pilG	no	twitching motility protein PilG [Type IV pili (VF0082)	Adherence	Vir
	CP102942.1	Chromosome	NW343_17135	3697960	3699013	lgtA	no	glycosyltransferase family 2 protein; glycosyltransferase [LOS (VF0078)	Immune modulation	Vir
	CP102942.1	Chromosome	NW343_17630	3780903	3781815	blaL2	no	L2 family class A beta-lactamase; Class A beta-lactamase (EC 3.5.2.6)	beta-Lactamase	DR
	CP102942.1	Chromosome	NW343_17665	3790168	3791866	magA	no	Kef family K(+) transporter; Iron transporter	Siderophores and iron uptake systems	Vir
	CP102942.1	Chromosome	NW343_17690	3796821	3799407	clpB	no	ATP-dependent chaperone ClpB; type VI secretion system AAA+ family ATPase [HSI-I (VF0334)	Effector delivery system	Vir
	CP102942.1	Chromosome	NW343_17790	3823583	3825197	pilS	no	ATP-binding protein; two-component sensor PilS [Type IV pili (VF0082)	Adherence	Vir
	CP102942.1	Chromosome	NW343_17795	3825257	3826631	pilR	no	sigma-54 dependent transcriptional regulator; two-component response regulator PilR [Type IV pili (VF0082)	Adherence	Vir
	CP102942.1	Chromosome	NW343_17800	3826756	3828490	pilB	no	type IV-A pilus assembly ATPase PilB; type 4 fimbrial biogenesis protein PilB [Type IV pili (VF0082)	Adherence	Vir
	CP102942.1	Chromosome	NW343_17805	3828712	3829120	pilA	no	pilin; type 4 fimbrial precursor PilA [Type IV pili (VF0082)	Adherence	Vir
	CP102942.1	Chromosome	NW343_17815	3830048	3831308	pilG	no	type II secretion system F family protein; pilus assembly protein PilG [Type IV pili (VF0075)	Adherence	Vir
	CP102942.1	Chromosome	NW343_17820	3831315	3832179	pilD	no	A24 family peptidase; type 4 prepilin peptidase PilD [Type IV pili (VF0082)	Adherence	Vir
	CP102942.1	Chromosome	NW343_17955	3857544	3860670	.	no	efflux RND transporter permease subunit; RND efflux system, inner membrane transporter	Efflux pump	DR
	CP102942.1	Chromosome	NW343_17960	3860666	3861773	.	no	efflux RND transporter periplasmic adaptor subunit; RND efflux system, membrane fusion protein	Efflux pump	DR
	CP102942.1	Chromosome	NW343_18110	3898600	3900568	pilQ	no	type IV pilus secretin PilQ family protein; type 4 fimbrial biogenesis protein PilQ [Type IV pili (VF0082)	Adherence	Vir
	CP102942.1	Chromosome	NW343_18115	3900589	3901093	pilP	no	type IV pilus biogenesis protein PilP [Type IV pili (VF0082)	Adherence	Vir
	CP102942.1	Chromosome	NW343_18120	3901119	3901776	pilO	no	type 4a pilus biogenesis protein PilO; type IV pilus inner membrane platform protein PilO [Type IV pili (VF0082)	Adherence	Vir
	CP102942.1	Chromosome	NW343_18125	3901772	3902645	pilN	no	PilN domain-containing protein; type IV pilus inner membrane platform protein PilN [Type IV pili (VF0082)	Adherence	Vir
	CP102942.1	Chromosome	NW343_18130	3902644	3903754	pilM	no	type IV pilus inner membrane platform protein PilM [Type IV pili (VF0082)	Adherence	Vir
	CP102942.1	Chromosome	NW343_18500	3983570	3984071	pvdS	no	RNA polymerase sigma factor; extracytoplasmic-function sigma-70 factor [Pyoverdine (VF0094)	Siderophores and iron uptake systems	Vir
	CP102942.1	Chromosome	NW343_18615	4012907	4016069	.	no	efflux RND transporter permease subunit; RND efflux system, inner membrane transporter	Efflux pump	DR
	CP102942.1	Chromosome	NW343_18620	4016073	4017204	.	no	efflux RND transporter periplasmic adaptor subunit; RND efflux system, membrane fusion protein	Efflux pump	DR
	CP102942.1	Chromosome	NW343_18660	4026760	4028059	waaA	no	lipid IV(A) 3-deoxy-D-manno-octulosonic acid transferase; lipopolysaccharide core biosynthesis protein WaaP [LPS (VF0085)	Immune modulation	Vir
	CP102942.1	Chromosome	NW343_18835	4070742	4072155	.	no	efflux transporter outer membrane subunit; Efflux transport system, outer membrane factor (OMF) lipoprotein	Efflux pump	DR
	CP102942.1	Chromosome	NW343_18840	4072151	4073234	.	no	HlyD family secretion protein; Membrane fusion component of MSF-type tripartite multidrug efflux system	Efflux pump	DR
	CP102942.1	Chromosome	NW343_18845	4073255	4074785	.	no	MFS transporter; Inner-membrane proton/drug antiporter (MSF type) of tripartite multidrug efflux system	Efflux pump	DR
	CP102942.1	Chromosome	NW343_18960	4094622	4095423	pvcD	no	cytochrome c4; paerucumarin biosynthesis protein PvcD [Pyoverdine (VF0094)	Siderophores and iron uptake systems	Vir
	CP102942.1	Chromosome	NW343_19125	4135058	4136570	fleS	no	response regulator; two-component sensor [Flagella (VF0273)	Motility	Vir
	CP102942.1	Chromosome	NW343_19280	4170038	4171439	smeF	no	multidrug efflux RND transporter outer membrane subunit SmeF; cell invasion into the host tissues, invasion protein [NMEC, SEPEC, APEC]	Invasion and survival in host	Vir
	CP102942.1	Chromosome	NW343_19285	4171531	4174654	smeE	no	multidrug efflux RND transporter permease subunit SmeE; RND efflux system, inner membrane transporter	Efflux pump	DR
	CP102942.1	Chromosome	NW343_19290	4174666	4175851	smeD	no	multidrug efflux RND transporter periplasmic adaptor subunit SmeD; membrane fusion protein MtrC [MtrCDE (VF0451)	Efflux pump	DR
	CP102942.1	Chromosome	NW343_19455	4208276	4209623	algB	no	sigma-54 dependent transcriptional regulator; two-component response regulator AlgB [Alginate (VF0091)	Biofilm formation	Vir
	CP102942.1	Chromosome	NW343_19590	4237020	4237752	algR	no	LytTR family DNA-binding domain-containing protein; alginate biosynthesis regulatory protein AlgR [Alginate (VF0091)	Biofilm formation	Vir
	CP102942.1	Chromosome	NW343_19595	4237762	4238806	algZ	no	sensor histidine kinase [Alginate (VF0091)	Biofilm formation	Vir
	CP102942.1	Chromosome	NW343_19625	4244898	4245642	.	no	methyl-accepting chemotaxis protein involved in acquisition of Fe2 + / 3 + in the host system [UPEC, APEC, Shigella]	Siderophores and iron uptake systems	Vir
	CP102942.1	Chromosome	NW343_19765	4275201	4277055	rpoD	no	RNA polymerase sigma factor RpoD; RNA polymerase sigma factor RpoS [Type IV pili (VF0082)	Adherence	Vir
	CP102942.1	Chromosome	NW343_19800	4282998	4283817	lgtF	no	glycosyltransferase family 2 protein; glycosyltransferase family 2 protein [LOS (VF0078)	Immune modulation	Vir
	CP102942.1	Chromosome	NW343_19900	4304089	4305454	norM	no	MATE family efflux transporter; Probable multidrug resistance protein norM	Multidrug resistance	DR
	CP102942.1	Chromosome	NW343_19995	4321932	4323096	.	no	beta-lactamase family protein; Beta-lactamase class C-like and penicillin binding proteins (PBPs) superfamily	beta-Lactamase	DR
	CP102942.1	Chromosome	NW343_20320	4390580	4391825	mdtA	no	efflux RND transporter periplasmic adaptor subunit; Multidrug efflux system MdtABC-TolC, membrane fusion component MdtA	Efflux pump	DR
	CP102942.1	Chromosome	NW343_20325	4391899	4395133	mdtB	no	efflux RND transporter permease subunit; Multidrug efflux system MdtABC-TolC, inner-membrane proton/drug antiporter MdtB (RND type)	Efflux pump	DR
	CP102942.1	Chromosome	NW343_20330	4395164	4398287	mdtC	no	efflux RND transporter permease subunit; Multidrug efflux system MdtABC-TolC, inner-membrane proton/drug antiporter MdtC (RND type)	Efflux pump	DR
	CP102942.1	Chromosome	NW343_20445	4417968	4418289	sugE	no	quaternary ammonium compound efflux SMR transporter SugE; small multidrug resistance family (SMR) protein	Multidrug resistance	DR
	CP102942.1	Chromosome	NW343_20455	4419402	4420092	crp	no	cAMP-activated global transcriptional regulator CRP; cAMP-regulatory protein [Type IV pili (VF0082)	Adherence	Vir
	CP102942.1	Chromosome	NW343_20900	4509971	4511273	pvdN	no	aminotransferase class V-fold PLP-dependent enzyme; pyoverdine biosynthesis protein PvdN [Pyoverdine (VF0094)	Siderophores and iron uptake systems	Vir
	CP102942.1	Chromosome	NW343_21160	4581332	4582748	smeC	no	multidrug efflux transporter outer membrane subunit SmeC; Efflux transport system, outer membrane factor (OMF) lipoprotein	Efflux pump	DR
	CP102942.1	Chromosome	NW343_21165	4582744	4585894	smeB	no	multidrug efflux RND transporter permease subunit SmeB; RND efflux system, inner membrane transporter	Efflux pump	DR
	CP102942.1	Chromosome	NW343_21170	4585906	4587103	smeA	no	multidrug efflux RND transporter periplasmic adaptor subunit SmeA; RND efflux system, membrane fusion protein	Efflux pump	DR
	CP102942.1	Chromosome	NW343_21400	4632322	4633546	.	yes	TolC family protein; CzcABC family efflux RND transporter, outer membrane protein	Heavy metal resistance	DR
	CP102942.1	Chromosome	NW343_21410	4634715	4637961	.	yes	CusA/CzcA family heavy metal efflux RND transporter; CzcABC family efflux RND transporter, transmembrane protein	Heavy metal resistance	DR
	CP102942.1	Chromosome	NW343_21440	4642111	4643362	czcC2	yes	TolC family protein; Heavy metal RND efflux outer membrane protein, CzcC family	Heavy metal resistance	DR
	CP102942.1	Chromosome	NW343_21445	4643358	4644591	czcB2	yes	efflux RND transporter periplasmic adaptor subunit; Cobalt/zinc/cadmium efflux RND transporter, membrane fusion protein CzcB	Heavy metal resistance	DR
	CP102942.1	Chromosome	NW343_21450	4644600	4647738	czcA2	yes	CusA/CzcA family heavy metal efflux RND transporter; Cobalt/zinc/cadmium efflux RND transporter, transmembrane protein CzcA	Heavy metal resistance	DR
	CP102942.1	Chromosome	NW343_21530	4667381	4668350	yadG	no	ABC transporter ATP-binding protein; Uncharacterized efflux ABC transporter, ATP-binding protein YadG	Efflux pump	DR
	CP102942.1	Chromosome	NW343_21535	4668346	4669138	yadH	no	ABC transporter permease; Uncharacterized efflux ABC transporter, permease protein YadH	Efflux pump	DR
	CP102942.1	Chromosome	NW343_21930	4752790	4754005	rhlB	no	glycosyltransferase; rhamnosyltransferase chain B [Rhamnolipid (VF0089)	Immune modulation	Vir
	CP102942.1	Chromosome	NW343_21955	4756534	4757788	.	no	TolC family protein; CzcABC family efflux RND transporter, outer membrane protein	Heavy metal resistance	DR
	CP102942.1	Chromosome	NW343_21960	4757784	4758990	.	no	efflux RND transporter periplasmic adaptor subunit; CzcABC family efflux RND transporter, membrane fusion protein	Heavy metal resistance	DR
	CP102942.1	Chromosome	NW343_21965	4759000	4762210	.	no	CusA/CzcA family heavy metal efflux RND transporter; CzcABC family efflux RND transporter, transmembrane protein	Heavy metal resistance	DR
	CP102942.1	Chromosome	NW343_21985	4765782	4766748	uge	no	NAD-dependent epimerase/dehydratase family protein; UDP-glucuronate 4-epimerase	Biofilm formation	Vir
	CP102942.1	Chromosome	NW343_22275	4840093	4841011	fusE2	no	HlyD family secretion protein; Tetrapartite efflux system, membrane fusion component FusE-like	Efflux pump	DR
	CP102942.1	Chromosome	NW343_22280	4841007	4842477	fusA2	no	efflux transporter outer membrane subunit; Tetrapartite efflux system, outer membrane factor lipoprotein FusA-like	Efflux pump	DR
	CP102942.1	Chromosome	NW343_22285	4842480	4844520	fusBC2	no	FUSC family protein; Tetrapartite efflux system, inner membrane component FusBC-like	Efflux pump	DR
	CP102942.1	Chromosome	NW343_22390	4867641	4868883	pvdM	no	dipeptidase; dipeptidase precursor [Pyoverdine (VF0094)	Siderophores and iron uptake systems	Vir
	CP102943.1	Plasmid	NW343_22450	2884	3220	virB3	no	VirB3 family type IV secretion system protein; Inner membrane protein forms channel for type IV secretion of T-DNA complex, VirB3	Effector delivery system	Vir
	CP102943.1	Plasmid	NW343_22455	3216	5823	virB4	no	VirB4 family type IV secretion/conjugal transfer ATPase; ATPase required for both assembly of type IV secretion complex and secretion of T-DNA complex, VirB4	Effector delivery system	Vir
	CP102943.1	Plasmid	NW343_22460	5819	6557	virB5	no	P-type DNA transfer protein VirB5; Minor pilin of type IV secretion complex, VirB5	Effector delivery system	Vir
	CP102943.1	Plasmid	NW343_22470	6846	7938	virB6	no	type IV secretion system protein; Inner membrane protein of type IV secretion of T-DNA complex, VirB6	Effector delivery system	Vir
	CP102943.1	Plasmid	NW343_22475	8242	8956	virB8	no	VirB8/TrbF family protein; Inner membrane protein forms channel for type IV secretion of T-DNA complex, VirB8	Effector delivery system	Vir
	CP102943.1	Plasmid	NW343_22480	8952	9843	virB9	no	P-type conjugative transfer protein VirB9; Outer membrane and periplasm component of type IV secretion of T-DNA complex, has secretin-like domain, VirB9	Effector delivery system	Vir
	CP102943.1	Plasmid	NW343_22485	9835	10996	virB10	no	type IV secretion system protein VirB10; Inner membrane protein of type IV secretion of T-DNA complex, TonB-like, VirB10	Effector delivery system	Vir
	CP102943.1	Plasmid	NW343_22490	10995	12054	virB11	no	P-type DNA transfer ATPase VirB11; ATPase required for both assembly of type IV secretion complex and secretion of T-DNA complex, VirB11	Effector delivery system	Vir
	CP102943.1	Plasmid	NW343_22495	12179	14894	virD4	no	type IV secretory system conjugative DNA transfer family protein; Coupling protein VirD4, ATPase required for T-DNA transfer	Effector delivery system	Vir
	CP102943.1	Plasmid	NW343_22565	28322	28955	.	no	DNA-binding protein; Adenylate cyclase	Toxin	Vir
	CP102943.1	Plasmid	NW343_22620	37813	38278	virB1	no	lytic transglycosylase domain-containing protein; peptidoglycan hydrolase VirB1, involved in T-DNA transfer	Effector delivery system	Vir
